# Supplementary material for: Extracellular Vesicles from Streptococcus suis Promote Bacterial Pathogenicity by Disrupting Macrophage Metabolism
Source: Microorganisms. 2025 Oct 29;13(11):2469. doi: 10.3390/microorganisms13112469 (PMC12654174; doi:10.3390/microorganisms13112469)
Supplement: Supplementary file 1 [file microorganisms-13-02469-s001.zip]

Archive with 1 entries (1 files):
- microorganisms-3862779-supplementary.pdf
